# Supplementary material for: Scaling of Brain Metabolism and Blood Flow in Relation to Capillary and Neural Scaling
Source: PLoS One. 2011 Oct 28;6(10):e26709. doi: 10.1371/journal.pone.0026709 (PMC3203885; doi:10.1371/journal.pone.0026709)
Supplement: Appendix S1 — (TEX) [file pone.0026709.s001.tex]

%
%          MANUSCRIPT STARTS HERE
%
%%%%%%%%%%%%%%%%%%%%%%%%%%%%%%%%%%%%%%%%%%%%%%%%%%%%%%%%%%%%%%%%%%%%%%%%%%
%\documentstyle[aps,prl]{revtex}
%\documentstyle[twocolumn,prl,aps]{revtex}
%\documentclass[aps,preprint,eqsecnum]{revtex}
\documentstyle[12pt]{article}
%\documentstyle[12pt,doublespace]{article}
% if you want enumerated equations according to sections insert: ``eqsecnum''

\begin{document}
%\draft

% below commands are for enumerating eqs according to sections
%\newcounter{eq}[section]
%\newcommand{\set}{\stepcounter{eq}
%\renewcommand{\theequation}{\mbox{\arabic{section}.\arabic{eq}}}}


\hsize=6.15in
\vsize=8.2in
\hoffset=-0.42in
\voffset=-0.3435in

\normalbaselineskip=24pt\normalbaselines


\noindent{\Large \bf Appendix S1}

In this Appendix we want to show a formal step connecting Eq. (6) and Eq. (8)
in the main text. We want to find the exponent $\gamma$, which satisfies 
the following equation:

$\left(\ln(R_{c}/R_{o})\right)^{2/3} = (R_{c}/R_{o})^{\gamma}$. 

\noindent
 Taking the natural logarithm of both sides leads to 
$(2/3)\ln(\ln(R_{c}/R_{o})) = \gamma\ln(R_{c}/R_{o})$, which yields
Eq. (7) in the main text.


%\end{narrowtext}
\end{document}
