# Supplementary material for: Scaling of Brain Metabolism and Blood Flow in Relation to Capillary and Neural Scaling
Source: PLoS One. 2011 Oct 28;6(10):e26709. doi: 10.1371/journal.pone.0026709 (PMC3203885; doi:10.1371/journal.pone.0026709)
Supplement: Table S1 — Regional cerebral blood flow CBF in mammals. (TEX) [file pone.0026709.s002.tex]

%
%          MANUSCRIPT STARTS HERE
%
%%%%%%%%%%%%%%%%%%%%%%%%%%%%%%%%%%%%%%%%%%%%%%%%%%%%%%%%%%%%%%%%%%%%%%%%%%
%\documentstyle[aps,prl]{revtex}
%\documentstyle[twocolumn,prl,aps]{revtex}
%\documentclass[aps,preprint,eqsecnum]{revtex}
\documentstyle[12pt]{article}
%\documentstyle[12pt,doublespace]{article}
% if you want enumerated equations according to sections insert: ``eqsecnum''

\begin{document}
%\draft

% below commands are for enumerating eqs according to sections
%\newcounter{eq}[section]
%\newcommand{\set}{\stepcounter{eq}
%\renewcommand{\theequation}{\mbox{\arabic{section}.\arabic{eq}}}}


\hsize=6.15in
\vsize=8.2in
\hoffset=-0.42in
\voffset=-0.3435in

\normalbaselineskip=24pt\normalbaselines


%\begin{table}
\begin{center}
%\caption{
{\bf Table S1:} Regional cerebral blood flow CBF in mammals.
\begin{tabular}{|l l l l l l l l|}
\hline
\hline
Species & visual  & frontal & temporal & parietal & hippocam. & thalamus & cerebell.  \\
        & cortex &  cortex  & cortex  &  cortex   &             &         &           \\

\hline
\hline

Mouse $^{(a)}$ & 124.0  &  165.0  &  157.0  &  166.0  &  112.8  &  195.5  &  195.0   \\ 
Rat  $^{(b)}$  & 116.0  &  124.0  &  195.0  &  113.0  &  77.8   &  116.0  &  123.0   \\
Rabbit $^{(c)}$ & 69.6  &   67.2  &  ---    &  63.6   &  ---    &  60.6   &  62.4   \\
Cynomolgus     &        &         &         &         &         &         &       \\
monkey $^{(d)}$ &  55.4  &  48.7  &   70.6  &  56.8  &   ---  &   56.7 &  57.2 \\
Rhesus monkey $^{(e)}$ &   59.2  &  45.0  &  53.2 & --- & 53.9 & ---    &  47.8  \\
Pig $^{(f)}$  & 66.5    &  63.3  &   45.5  &  62.8   &  41.0    &  48.5   &  64.0   \\
Human $^{(g)}$  &  43.0  &  41.2  &  44.6  &   43.4  &  ---  &   47.5  &  41.5   \\

\hline

\hline
\end{tabular}
\end{center} 
CBF data are given in mL/(100g*min). \\ 
References: \\
$^{(a)}$ Frietsch T, et al (2007) {\it J. Cereb. Blood Flow Metab.} {\bf 27}: 469-476. \\
$^{(b)}$ Frietsch T, et al (2000) {\it Anesthesiology} {\bf 92}: 754-763. \\
$^{(c)}$ Tuor UI (1991) {\it Pediatric Res.} {\bf 29}: 517-523. \\
$^{(d)}$ Orlandi C, Crane PD, Platts SH, Walovitch RC (1990) {\it Stroke} 
{\bf 21}: 1059-1063. \\
$^{(e)}$  Noda A et al (2002)  {\it Brain Res.} {\bf 936}: 76-81. \\
$^{(f)}$  Delp MD et al (2001) {\it J. Physiol.} {\bf 533.3} 849-859. \\
$^{(g)}$ Bentourkia M et al (2000) {\it J. Neurol. Sci.} {\bf 181}: 19-28.


%\end{table}


%\end{narrowtext}
\end{document}
