# Supplementary material for: Scaling of Brain Metabolism and Blood Flow in Relation to Capillary and Neural Scaling
Source: PLoS One. 2011 Oct 28;6(10):e26709. doi: 10.1371/journal.pone.0026709 (PMC3203885; doi:10.1371/journal.pone.0026709)
Supplement: Table S2 — Cerebral capillary and neural characteristics in mammals. (TEX) [file pone.0026709.s003.tex]

%
%          MANUSCRIPT STARTS HERE
%
%%%%%%%%%%%%%%%%%%%%%%%%%%%%%%%%%%%%%%%%%%%%%%%%%%%%%%%%%%%%%%%%%%%%%%%%%%
%\documentstyle[aps,prl]{revtex}
%\documentstyle[twocolumn,prl,aps]{revtex}
%\documentclass[aps,preprint,eqsecnum]{revtex}
\documentstyle[12pt]{article}
%\documentstyle[12pt,doublespace]{article}
% if you want enumerated equations according to sections insert: ``eqsecnum''

\begin{document}
%\draft

% below commands are for enumerating eqs according to sections
%\newcounter{eq}[section]
%\newcommand{\set}{\stepcounter{eq}
%\renewcommand{\theequation}{\mbox{\arabic{section}.\arabic{eq}}}}


\hsize=6.15in
\vsize=8.2in
\hoffset=-0.42in
\voffset=-0.3435in

\normalbaselineskip=24pt\normalbaselines


%\begin{table}
\begin{center}
%\caption{
{\bf Table S2:} Cerebral capillary and neural characteristics in mammals.
\begin{tabular}{| l l l l l l |}
\hline
\hline
Species  &   $2R_{c}$ & $f_{c}$ &  $\rho_{c}$  & $\rho_{n}$ & $\rho_{c}/\rho_{n}$ 
  \\
     & [$\mu$m]  &    &  [mm/mm$^{3}$]  &  [10$^{6}$/cm$^{3}$] & [$\mu$m] \\ 

\hline
\hline

Mouse   &  3.1 $^{(a,b)}$ &  0.015 $^{(b)}$ &  880.0 $^{(a,b)}$  &  116.0 $^{(k)}$ 
&  7.59   \\
Rat     &  4.1 $^{(c)}$  &   0.014 $^{(i)}$ &  806.0 $^{(i)}$  &   71.4 $^{(l)}$  
&  11.29  \\     
Cat     &  5.1 $^{(d)}$  &   0.021 $^{(d)}$  &   780.0 $^{(j)}$  &   50.0 $^{(m)}$ 
&  15.60  \\
Dog     &  4.5 $^{(e)}$  &   ---     &    ---            &   12.6 $^{(m)}$  
&  ---    \\
Rhesus monkey   & 5.6 $^{(f)}$  &  0.009 $^{(f)}$ &  329.9 $^{(f)}$ &  37.4 $^{(n)}$ 
&  8.82  \\
Human   &  6.4 $^{(g,h)}$  &   0.023 $^{(g)}$  &   219.0 $^{(g)}$  &   38.5 $^{(n)}$  
&  5.69  \\

\hline

\hline
\end{tabular}
\end{center}
The ratio $\rho_{c}/\rho_{n}$ is the average capillary length per neuron. \\
References: \\
$^{(a)}$ Boero JA et al (1999) {\it J. Appl. Physiol.} {\bf 86}: 1211-1219. \\
$^{(b)}$ Tsai PS et al (2009)  {\it J. Neurosci.} {\bf 29}: 14553-14570. \\
$^{(c)}$ Michaloudi H, Batzios C, Grivas I, Chiotelli M, Papadopoulos GC (2006) 
{\it Brain Res.} {\bf 1103}: 1-12. \\
$^{(d)}$ Pawlik G, Rackl A, Bing RS (1981) {\it Brain Res.} {\bf 208}: 35-58. \\
$^{(e)}$ Luciano MG, et al (2001) {\it J. Cereb. Blood Flow Metab.} {\bf 21}: 285-294. \\
$^{(f)}$ Weber B, Keller AL, Reichold J, Logothetis NK (2008)  {\it Cereb. Cortex}
{\bf 18}: 2318-2330. \\
$^{(g)}$ Meier-Ruge W et al (1980) {\it Mechanisms of Ageing and Development}
{\bf 14}: 233-243. \\
$^{(h)}$ Lauwers F, et al (2008) {\it NeuroImage} {\bf 39}: 936-948. \\
$^{(i)}$ Bar TH (1980)  {\it Adv. Anat. 
Embryol. Cell Biol.} {\bf 59}: 71-84. \\
$^{(j)}$ Tieman SB, Moller S, Tieman DG, White JT (2004) 
{\it Brain Res.} {\bf 998}: 100-112. \\
$^{(k)}$ Braitenberg V, Sch{\"u}z A (1998) {\it Cortex: Statistics
and Geometry of Neuronal Connectivity.} Berlin: Springer. \\
$^{(l)}$ Herculano-Houzel S, Mota B, Lent R (2006) 
 {\it Proc. Natl. Acad. Sci. USA} {\bf 103}: 12138-12143. \\
$^{(m)}$ Haug H (1987)  {\it Am. J. Anatomy} {\bf 180}: 126-142.  \\
$^{(n)}$ Herculano-Houzel S, Mota B, Wong P, Kaas JH (2010)
 {\it Proc. Natl. Acad. Sci. USA} {\bf 107}: 19008-19013.

%\end{table}


%\end{narrowtext}
\end{document}
