# Supplementary material for: Scaling of Brain Metabolism and Blood Flow in Relation to Capillary and Neural Scaling
Source: PLoS One. 2011 Oct 28;6(10):e26709. doi: 10.1371/journal.pone.0026709 (PMC3203885; doi:10.1371/journal.pone.0026709)
Supplement: Table S3 — Arterial partial oxygen pressure and average cortical CBF per neuron. (TEX) [file pone.0026709.s004.tex]

%
%          MANUSCRIPT STARTS HERE
%
%%%%%%%%%%%%%%%%%%%%%%%%%%%%%%%%%%%%%%%%%%%%%%%%%%%%%%%%%%%%%%%%%%%%%%%%%%
%\documentstyle[aps,prl]{revtex}
%\documentstyle[twocolumn,prl,aps]{revtex}
%\documentclass[aps,preprint,eqsecnum]{revtex}
\documentstyle[12pt]{article}
%\documentstyle[12pt,doublespace]{article}
% if you want enumerated equations according to sections insert: ``eqsecnum''

\begin{document}
%\draft

% below commands are for enumerating eqs according to sections
%\newcounter{eq}[section]
%\newcommand{\set}{\stepcounter{eq}
%\renewcommand{\theequation}{\mbox{\arabic{section}.\arabic{eq}}}}


\hsize=6.15in
\vsize=8.2in
\hoffset=-0.42in
\voffset=-0.3435in

\normalbaselineskip=24pt\normalbaselines


%\begin{table}
\begin{center}
%\caption{
{\bf Table S3:} Arterial partial oxygen pressure and average cortical CBF per neuron.
\begin{tabular}{| l l l l|}
\hline
\hline
Species &  arterial $p_{O2}$ [mm Hg] & CBF$_{cortex}$ 
&  CBF$_{cortex}$/$\rho_{n}$  \\

\hline
\hline

Mouse  &  93.0 $^{(a)}$  &  157.4 $^{(a)}$  &  1.36  \\ 
Rat    &  93.0 $^{(b)}$  &  131.8 $^{(b)}$  &  1.84  \\
Rabbit  &  75.0 $^{(c)}$   &  70.2 $^{(c)}$  &  ---   \\
Cynomolgus     &     &           &            \\
monkey   &  102.4 $^{(d)}$ &  57.9 $^{(d)}$  &  1.51  \\
Dog      &  107.0 $^{(e)}$ &  ---    &  ---   \\
Rhesus monkey   &  92.4 $^{(f)}$ &  52.5 $^{(f)}$ & 1.40  \\ 
Pig      &  104.0  $^{(g)}$ &  59.5 $^{(g)}$  &  ---  \\
Human    &  94.0  $^{(h,i)}$ &  42.6 $^{(j)}$  &  1.11 \\

\hline

\hline
\end{tabular}
\end{center} 
The ratio CBF$_{cortex}$/$\rho_{n}$ is the average cortical blood flow per neuron
($10^{-8}$ mL/min). \\
References: \\
$^{(a)}$  Frietsch T, et al (2007) {\it J. Cereb. Blood Flow Metab.} {\bf 27}: 469-476. \\
$^{(b)}$  Frietsch T, et al (2000)  {\it Anesthesiology} {\bf 92}: 754-763. \\
$^{(c)}$  Tuor UI (1991)  {\it Pediatric Res.} {\bf 29}: 517-523. \\
$^{(d)}$  Orlandi C, Crane PD, Platts SH, Walovitch RC (1990)  {\it Stroke} {\bf 21}: 
1059-1063. \\
$^{(e)}$  Heistad DD et al (1976) {\it Cir. Res.} {\bf 38}: 20-25. \\
$^{(f)}$  Noda A et al (2002) {\it Brain Res.} {\bf 936}: 76-81. \\
$^{(g)}$  Delp MD et al (2001) {\it J. Physiol.} {\bf 533.3} 849-859. \\
$^{(h)}$  Ito H et al (2003) {\it J. Cereb. Blood Flow Metab.} {\bf 23}: 665-670. \\
$^{(i)}$  Hatazawa J et al (1995) {\it Ann. Nucl. Med.} {\bf 9}: 15-21. \\
$^{(j)}$  Bentourkia M et al (2000) {\it J. Neurol. Sci.} {\bf 181}: 19-28.

%\end{table}


%\end{narrowtext}
\end{document}
